# Supplementary material for: UniCAS: A foundation model for cervical cytology screening
Source: Cell Rep Med. 2026 Jan 20;7(1):102570. doi: 10.1016/j.xcrm.2025.102570 (PMC12866161; doi:10.1016/j.xcrm.2025.102570)
Supplement: Data S1. Comparison of slide-level diagnosis results using multi-task aggregator, related to Figure 2 [file mmc2.xlsx]

## Sheet: s1
Task	Encoder	AUC (%, 95% CI)	F1-score (%, 95% CI)	Sensitivity (%, 95% CI)	Specificity (%, 95% CI)	PPV (%, 95% CI)	NPV (%, 95% CI)	Brier Score	ECE
Cancer Screening	Gigapath	91.81 (91.12–92.50)	84.18 (83.20–85.16)	83.33 (81.94–84.72)	85.41 (84.11–86.71)	85.06 (83.77–86.36)	83.64 (82.33–84.96)	0.1161	0.0816
	H-optimus	90.95 (90.18–91.71)	84.54 (83.58–85.51)	84.68 (83.46–85.89)	84.30 (83.07–85.53)	84.40 (83.15–85.66)	84.52 (83.26–85.79)	0.1465	0.1431
	UNI	91.78 (91.09–92.48)	84.52 (83.52–85.53)	82.41 (81.00–83.82)	87.46 (86.30–88.63)	86.78 (85.55–88.02)	83.26 (82.05–84.47)	0.1129	0.0499
	Hibou-B	91.19 (90.43–91.95)	83.36 (82.36–84.37)	83.61 (82.25–84.97)	83.03 (81.64–84.42)	83.02 (81.77–84.26)	83.53 (82.22–84.84)	0.1188	0.0596
	CONCH	85.30 (84.33–86.26)	77.80 (76.73–78.87)	80.46 (78.99–81.93)	73.61 (72.05–75.17)	75.31 (73.81–76.81)	79.11 (77.63–80.59)	0.1581	0.043
	UniCAS	92.60 (91.91–93.28)	84.88 (83.89–85.87)	85.60 (84.34–86.86)	83.81 (82.48–85.14)	84.02 (82.64–85.40)	85.36 (84.06–86.67)	0.1076	0.0618
Candidiasis Testing	Gigapath	90.71 (87.22–94.20)	84.18 (79.87–88.48)	83.98 (78.62–89.34)	84.34 (78.36–90.32)	84.69 (78.90–90.48)	83.86 (77.78–89.94)	0.1173	0.0446
	H-optimus	88.68 (85.02–92.33)	83.60 (79.24–87.97)	78.54 (72.14–84.93)	90.49 (85.81–95.17)	89.04 (83.69–94.40)	81.10 (75.29–86.91)	0.1481	0.1476
	UNI	91.58 (88.60–94.57)	83.54 (79.09–87.98)	81.77 (75.62–87.92)	85.18 (79.50–90.85)	84.70 (78.72–90.67)	82.42 (76.16–88.67)	0.1303	0.1108
	Hibou-B	87.82 (83.80–91.73)	81.45 (76.71–86.19)	79.36 (72.89–85.82)	85.24 (79.50–90.97)	84.09 (78.03–90.15)	80.48 (74.24–86.71)	0.1529	0.1341
	CONCH	88.86 (85.10–92.63)	81.92 (77.14–86.71)	80.94 (74.65–87.24)	83.41 (77.70–89.12)	82.65 (76.98–88.32)	81.69 (75.80–87.58)	0.1318	0.082
	UniCAS	92.58 (89.78–95.39)	86.53 (82.27–90.79)	85.13 (79.75–90.51)	88.68 (83.56–93.79)	88.30 (82.98–93.62)	85.80 (80.38–91.22)	0.1092	0.0879
Clue Cell Diagnosis	Gigapath	98.26 (97.29–99.22)	94.34 (92.66–96.01)	95.70 (93.68–97.72)	92.42 (89.72–95.12)	92.75 (90.03–95.47)	95.70 (93.64–97.75)	0.0422	0.0296
	H-optimus	97.64 (96.46–98.83)	93.94 (92.13–95.75)	94.28 (91.82–96.74)	93.78 (91.29–96.26)	93.94 (91.36–96.52)	94.08 (91.76–96.40)	0.0566	0.0569
	UNI	98.10 (97.17–99.02)	94.49 (92.79–96.19)	96.23 (94.35–98.11)	92.38 (89.57–95.19)	92.80 (90.16–95.44)	96.24 (94.22–98.25)	0.0511	0.0503
	Hibou-B	97.74 (96.67–98.80)	94.42 (92.73–96.10)	94.32 (91.98–96.67)	94.42 (92.10–96.74)	94.38 (92.03–96.73)	94.28 (91.88–96.69)	0.0484	0.0451
	CONCH	97.99 (97.05–98.93)	93.05 (91.13–94.97)	92.16 (89.49–94.83)	94.16 (91.78–96.53)	94.12 (91.74–96.51)	92.45 (89.59–95.31)	0.0509	0.0333
	UniCAS	98.39 (97.56–99.22)	94.82 (93.22–96.42)	96.28 (94.43–98.13)	93.30 (90.78–95.81)	93.32 (90.96–95.69)	96.14 (94.22–98.06)	0.0422	0.0335
