# Supplementary material for: UniCAS: A foundation model for cervical cytology screening
Source: Cell Rep Med. 2026 Jan 20;7(1):102570. doi: 10.1016/j.xcrm.2025.102570 (PMC12866161; doi:10.1016/j.xcrm.2025.102570)
Supplement: Data S2. External validation using multi-task aggregator on slide-level diagnosis, related to figure 6 [file mmc3.xlsx]

## Sheet: s1
Task	Encoder	AUC (%, 95% CI)	F1-score (%, 95% CI)	Sensitivity (%, 95% CI)	Specificity (%, 95% CI)	PPV (%, 95% CI)	NPV (%, 95% CI)	Brier Score	ECE
Cancer Screening	Gigapath	85.78 (84.27–87.30)	80.96 (79.50–82.43)	90.40 (88.75–92.06)	57.46 (54.43–60.50)	73.24 (70.99–75.50)	82.50 (79.69–85.31)	0.1834	0.1425
	H-optimus	84.78 (83.04–86.51)	84.06 (82.61–85.51)	91.84 (90.39–93.29)	66.01 (63.15–68.87)	77.48 (75.30–79.66)	86.34 (84.00–88.69)	0.1904	0.1891
	UNI	88.58 (87.27–89.90)	83.67 (82.21–85.13)	94.94 (93.75–96.12)	58.94 (56.04–61.84)	74.76 (72.68–76.85)	90.09 (87.70–92.48)	0.1457	0.096
	Hibou-B	86.04 (84.28–87.80)	79.65 (78.08–81.21)	96.36 (95.28–97.43)	41.43 (38.31–44.55)	67.84 (65.66–70.01)	90.02 (87.27–92.78)	0.2545	0.2603
	CONCH	77.77 (75.78–79.77)	79.14 (77.53–80.75)	83.64 (81.67–85.62)	64.32 (61.23–67.41)	75.08 (72.79–77.38)	75.61 (72.75–78.47)	0.2311	0.2206
	UniCAS	90.10 (88.88–91.33)	84.80 (83.35–86.25)	90.66 (89.06–92.25)	70.38 (67.57–73.18)	79.68 (77.65–81.71)	85.42 (82.96–87.89)	0.1418	0.105
Candidiasis Testing	Gigapath	83.74 (77.36–90.13)	79.26 (72.29–86.23)	80.48 (71.42–89.55)	77.59 (68.18–87.01)	78.00 (68.83–87.18)	80.26 (71.62–88.89)	0.1984	0.1996
	H-optimus	87.55 (82.98–92.12)	79.72 (72.86–86.59)	75.10 (65.28–84.93)	86.60 (79.01–94.20)	84.76 (76.19–93.33)	77.58 (68.67–86.49)	0.1546	0.1611
	UNI	87.44 (81.79–93.10)	81.42 (74.39–88.46)	80.64 (71.95–89.33)	84.22 (76.32–92.11)	83.34 (75.00–91.67)	80.79 (72.29–89.29)	0.1688	0.1731
	Hibou-B	86.07 (80.49–91.65)	78.51 (71.14–85.88)	76.52 (67.11–85.92)	81.31 (72.86–89.75)	79.79 (70.69–88.89)	77.56 (68.23–86.90)	0.2008	0.2087
	CONCH	86.83 (81.19–92.47)	78.34 (70.97–85.71)	80.16 (71.43–88.89)	76.34 (67.16–85.51)	77.33 (67.82–86.84)	79.39 (70.26–88.53)	0.1922	0.199
	UniCAS	89.92 (85.27–94.57)	79.32 (72.59–86.06)	79.29 (70.27–88.31)	80.09 (70.83–89.34)	80.09 (71.76–88.41)	79.09 (70.33–87.84)	0.2017	0.2032
Clue Cell Diagnosis	Gigapath	98.01 (96.93–99.09)	95.50 (93.60–97.39)	96.47 (94.17–98.77)	94.37 (91.50–97.23)	94.42 (91.63–97.21)	96.46 (94.19–98.72)	0.0357	0.0285
	H-optimus	97.26 (95.65–98.87)	93.90 (91.65–96.14)	93.48 (90.34–96.62)	94.25 (91.38–97.12)	94.34 (91.52–97.17)	93.68 (90.71–96.64)	0.052	0.055
	UNI	97.75 (96.69–98.81)	93.40 (91.12–95.67)	93.16 (89.92–96.39)	93.52 (90.36–96.69)	93.58 (90.44–96.72)	93.20 (90.04–96.36)	0.064	0.0647
	Hibou-B	96.54 (94.87–98.21)	93.20 (90.87–95.52)	93.48 (90.33–96.62)	92.79 (89.75–95.83)	92.87 (89.76–95.98)	93.54 (90.40–96.68)	0.0673	0.0698
	CONCH	95.84 (94.34–97.35)	89.24 (86.44–92.03)	91.02 (87.50–94.53)	86.24 (81.86–90.61)	86.90 (82.88–90.91)	90.71 (87.03–94.40)	0.1076	0.1087
	UniCAS	98.11 (97.18–99.04)	93.63 (91.31–95.95)	92.75 (89.37–96.12)	94.81 (92.13–97.49)	94.59 (91.80–97.38)	92.86 (89.60–96.11)	0.061	0.0615
